# Supplementary material for: A miRNA-based epigenetic molecular clock for biological skin-age prediction
Source: Arch Dermatol Res. 2024 Jun 1;316(6):326. doi: 10.1007/s00403-024-03129-3 (PMC11144124; doi:10.1007/s00403-024-03129-3)
Supplement: Supplementary file 2 — Supplementary Material 2 [file 403_2024_3129_MOESM2_ESM.csv]

SRR_ID	Study_ID	Study	Phenotype	class	Sex	Biopsy_site	RNA-seq technique	RNA_extraction	Age_group
SRR10764968	1	GSE142582	Healthy skin / Healthy patient	43	UNK	UNK	Illumina HiSeq 4000 - TruSeq Stranded Total RNA kit with Ribo-Zero Gold (Illumina)	mirVana miRNA ISOlation kit (Ambion)	3
SRR10764970	1	GSE142582	Healthy skin / Healthy patient	31	UNK	UNK	Illumina HiSeq 4000 - TruSeq Stranded Total RNA kit with Ribo-Zero Gold (Illumina)	mirVana miRNA ISOlation kit (Ambion)	2
SRR10764972	1	GSE142582	Healthy skin / Healthy patient	48	UNK	UNK	Illumina HiSeq 4000 - TruSeq Stranded Total RNA kit with Ribo-Zero Gold (Illumina)	mirVana miRNA ISOlation kit (Ambion)	3
SRR10764974	1	GSE142582	Healthy skin / Healthy patient	30	UNK	UNK	Illumina HiSeq 4000 - TruSeq Stranded Total RNA kit with Ribo-Zero Gold (Illumina)	mirVana miRNA ISOlation kit (Ambion)	2
SRR10764976	1	GSE142582	Healthy skin / Healthy patient	24	UNK	UNK	Illumina HiSeq 4000 - TruSeq Stranded Total RNA kit with Ribo-Zero Gold (Illumina)	mirVana miRNA ISOlation kit (Ambion)	1
SRR10764978	1	GSE142582	Healthy skin / Psoriatic patient	33	UNK	UNK	Illumina HiSeq 4000 - TruSeq Stranded Total RNA kit with Ribo-Zero Gold (Illumina)	mirVana miRNA ISOlation kit (Ambion)	2
SRR10764980	1	GSE142582	Healthy skin / Psoriatic patient	56	UNK	UNK	Illumina HiSeq 4000 - TruSeq Stranded Total RNA kit with Ribo-Zero Gold (Illumina)	mirVana miRNA ISOlation kit (Ambion)	4
SRR10764982	1	GSE142582	Healthy skin / Psoriatic patient	20	UNK	UNK	Illumina HiSeq 4000 - TruSeq Stranded Total RNA kit with Ribo-Zero Gold (Illumina)	mirVana miRNA ISOlation kit (Ambion)	1
SRR10764984	1	GSE142582	Healthy skin / Psoriatic patient	23	UNK	UNK	Illumina HiSeq 4000 - TruSeq Stranded Total RNA kit with Ribo-Zero Gold (Illumina)	mirVana miRNA ISOlation kit (Ambion)	1
SRR10764986	1	GSE142582	Healthy skin / Psoriatic patient	42	UNK	UNK	Illumina HiSeq 4000 - TruSeq Stranded Total RNA kit with Ribo-Zero Gold (Illumina)	mirVana miRNA ISOlation kit (Ambion)	3
SRR2174509	2	GSE72193	Healthy skin/healthy patient	44	M	UNK	Illumina HiSeq 2500 - PROTOCOL: https://www.ncbi.nlm.nih.gov/pmc/articles/PMC3508525/	miRNeasy Mini Kit (Qiagen)	3
SRR2174511	2	GSE72193	Healthy skin/healthy patient	44	M	UNK	Illumina HiSeq 2500 - PROTOCOL: https://www.ncbi.nlm.nih.gov/pmc/articles/PMC3508525/	miRNeasy Mini Kit (Qiagen)	3
SRR2174513	2	GSE72193	Healthy skin/healthy patient	46	F	UNK	Illumina HiSeq 2500 - PROTOCOL: https://www.ncbi.nlm.nih.gov/pmc/articles/PMC3508525/	miRNeasy Mini Kit (Qiagen)	3
SRR2174515	2	GSE72193	Healthy skin/healthy patient	46	F	UNK	Illumina HiSeq 2500 - PROTOCOL: https://www.ncbi.nlm.nih.gov/pmc/articles/PMC3508525/	miRNeasy Mini Kit (Qiagen)	3
SRR2174517	2	GSE72193	Healthy skin/healthy patient	20	M	UNK	Illumina HiSeq 2500 - PROTOCOL: https://www.ncbi.nlm.nih.gov/pmc/articles/PMC3508525/	miRNeasy Mini Kit (Qiagen)	1
SRR2174519	2	GSE72193	Healthy skin/healthy patient	20	M	UNK	Illumina HiSeq 2500 - PROTOCOL: https://www.ncbi.nlm.nih.gov/pmc/articles/PMC3508525/	miRNeasy Mini Kit (Qiagen)	1
SRR2174521	2	GSE72193	Healthy skin/healthy patient	55	M	UNK	Illumina HiSeq 2500 - PROTOCOL: https://www.ncbi.nlm.nih.gov/pmc/articles/PMC3508525/	miRNeasy Mini Kit (Qiagen)	4
SRR2174523	2	GSE72193	Healthy skin/healthy patient	55	M	UNK	Illumina HiSeq 2500 - PROTOCOL: https://www.ncbi.nlm.nih.gov/pmc/articles/PMC3508525/	miRNeasy Mini Kit (Qiagen)	4
SRR2174525	2	GSE72193	Healthy skin/healthy patient	29	F	UNK	Illumina HiSeq 2500 - PROTOCOL: https://www.ncbi.nlm.nih.gov/pmc/articles/PMC3508525/	miRNeasy Mini Kit (Qiagen)	2
SRR2174527	2	GSE72193	Healthy skin/healthy patient	29	F	UNK	Illumina HiSeq 2500 - PROTOCOL: https://www.ncbi.nlm.nih.gov/pmc/articles/PMC3508525/	miRNeasy Mini Kit (Qiagen)	2
SRR2174529	2	GSE72193	Healthy skin/healthy patient	43	M	UNK	Illumina HiSeq 2500 - PROTOCOL: https://www.ncbi.nlm.nih.gov/pmc/articles/PMC3508525/	miRNeasy Mini Kit (Qiagen)	3
SRR2174531	2	GSE72193	Healthy skin/healthy patient	43	M	UNK	Illumina HiSeq 2500 - PROTOCOL: https://www.ncbi.nlm.nih.gov/pmc/articles/PMC3508525/	miRNeasy Mini Kit (Qiagen)	3
SRR2174533	2	GSE72193	Healthy skin/healthy patient	40	M	UNK	Illumina HiSeq 2500 - PROTOCOL: https://www.ncbi.nlm.nih.gov/pmc/articles/PMC3508525/	miRNeasy Mini Kit (Qiagen)	3
SRR2174535	2	GSE72193	Healthy skin/healthy patient	40	M	UNK	Illumina HiSeq 2500 - PROTOCOL: https://www.ncbi.nlm.nih.gov/pmc/articles/PMC3508525/	miRNeasy Mini Kit (Qiagen)	3
SRR2174541	2	GSE72193	Healthy skin/healthy patient	73	F	UNK	Illumina HiSeq 2500 - PROTOCOL: https://www.ncbi.nlm.nih.gov/pmc/articles/PMC3508525/	miRNeasy Mini Kit (Qiagen)	5
SRR2174542	2	GSE72193	Healthy skin/healthy patient	41	M	UNK	Illumina HiSeq 2500 - PROTOCOL: https://www.ncbi.nlm.nih.gov/pmc/articles/PMC3508525/	miRNeasy Mini Kit (Qiagen)	3
SRR330887	3	GSE31037	Healthy skin / Psoriatic patient	38	M	mid back	Illumina Genome Analyzer Iix - Small RNA Sample Prep Kit protocol v1.5 (Illumina)	miRNeasy Mini Kit (Qiagen)	2
SRR330888	3	GSE31037	Healthy skin / Psoriatic patient	42	F	R lower back	Illumina Genome Analyzer Iix - Small RNA Sample Prep Kit protocol v1.5 (Illumina)	miRNeasy Mini Kit (Qiagen)	3
SRR330889	3	GSE31037	Healthy skin / Psoriatic patient	49	F	UNK	Illumina Genome Analyzer Iix - Small RNA Sample Prep Kit protocol v1.5 (Illumina)	miRNeasy Mini Kit (Qiagen)	3
SRR330890	3	GSE31037	Healthy skin / Psoriatic patient	48	M	R arm	Illumina Genome Analyzer Iix - Small RNA Sample Prep Kit protocol v1.5 (Illumina)	miRNeasy Mini Kit (Qiagen)	3
SRR330891	3	GSE31037	Healthy skin / Psoriatic patient	50	M	Upper back	Illumina Genome Analyzer Iix - Small RNA Sample Prep Kit protocol v1.5 (Illumina)	miRNeasy Mini Kit (Qiagen)	3
SRR330892	3	GSE31037	Healthy skin / Psoriatic patient	61	F	L upper arm	Illumina Genome Analyzer Iix - Small RNA Sample Prep Kit protocol v1.5 (Illumina)	miRNeasy Mini Kit (Qiagen)	5
SRR330893	3	GSE31037	Healthy skin / Psoriatic patient	37	F	R forearm	Illumina Genome Analyzer Iix - Small RNA Sample Prep Kit protocol v1.5 (Illumina)	miRNeasy Mini Kit (Qiagen)	2
SRR330894	3	GSE31037	Healthy skin / Psoriatic patient	47	M	Lower back	Illumina Genome Analyzer Iix - Small RNA Sample Prep Kit protocol v1.5 (Illumina)	miRNeasy Mini Kit (Qiagen)	3
SRR330895	3	GSE31037	Healthy skin / Psoriatic patient	52	M	mid back	Illumina Genome Analyzer Iix - Small RNA Sample Prep Kit protocol v1.5 (Illumina)	miRNeasy Mini Kit (Qiagen)	4
SRR330896	3	GSE31037	Healthy skin / Psoriatic patient	37	M	R lower back	Illumina Genome Analyzer Iix - Small RNA Sample Prep Kit protocol v1.5 (Illumina)	miRNeasy Mini Kit (Qiagen)	2
SRR330897	3	GSE31037	Healthy skin / Psoriatic patient	49	M	R lower back	Illumina Genome Analyzer Iix - Small RNA Sample Prep Kit protocol v1.5 (Illumina)	miRNeasy Mini Kit (Qiagen)	3
SRR330898	3	GSE31037	Healthy skin / Psoriatic patient	69	M	R upper arm	Illumina Genome Analyzer Iix - Small RNA Sample Prep Kit protocol v1.5 (Illumina)	miRNeasy Mini Kit (Qiagen)	5
SRR330899	3	GSE31037	Healthy skin / Psoriatic patient	62	M	R lower back	Illumina Genome Analyzer Iix - Small RNA Sample Prep Kit protocol v1.5 (Illumina)	miRNeasy Mini Kit (Qiagen)	5
SRR330900	3	GSE31037	Healthy skin / Psoriatic patient	72	M	R lower back	Illumina Genome Analyzer Iix - Small RNA Sample Prep Kit protocol v1.5 (Illumina)	miRNeasy Mini Kit (Qiagen)	5
SRR330901	3	GSE31037	Healthy skin / Psoriatic patient	36	F	L lower back	Illumina Genome Analyzer Iix - Small RNA Sample Prep Kit protocol v1.5 (Illumina)	miRNeasy Mini Kit (Qiagen)	2
SRR330902	3	GSE31037	Healthy skin / Psoriatic patient	69	M	L forearm	Illumina Genome Analyzer Iix - Small RNA Sample Prep Kit protocol v1.5 (Illumina)	miRNeasy Mini Kit (Qiagen)	5
SRR330903	3	GSE31037	Healthy skin / Psoriatic patient	51	M	L lower back	Illumina Genome Analyzer Iix - Small RNA Sample Prep Kit protocol v1.5 (Illumina)	miRNeasy Mini Kit (Qiagen)	4
SRR330911	3	GSE31037	Healthy skin / Healthy patient	29	F	R lower back	Illumina Genome Analyzer Iix - Small RNA Sample Prep Kit protocol v1.5 (Illumina)	miRNeasy Mini Kit (Qiagen)	2
SRR330912	3	GSE31037	Healthy skin / Healthy patient	27	F	R lower back	Illumina Genome Analyzer Iix - Small RNA Sample Prep Kit protocol v1.5 (Illumina)	miRNeasy Mini Kit (Qiagen)	2
SRR330913	3	GSE31037	Healthy skin / Healthy patient	48	F	L lower back	Illumina Genome Analyzer Iix - Small RNA Sample Prep Kit protocol v1.5 (Illumina)	miRNeasy Mini Kit (Qiagen)	3
SRR330914	3	GSE31037	Healthy skin / Healthy patient	48	M	R lower back	Illumina Genome Analyzer Iix - Small RNA Sample Prep Kit protocol v1.5 (Illumina)	miRNeasy Mini Kit (Qiagen)	3
SRR330915	3	GSE31037	Healthy skin / Healthy patient	23	M	R lower back	Illumina Genome Analyzer Iix - Small RNA Sample Prep Kit protocol v1.5 (Illumina)	miRNeasy Mini Kit (Qiagen)	1
SRR330916	3	GSE31037	Healthy skin / Healthy patient	34	M	L mid back	Illumina Genome Analyzer Iix - Small RNA Sample Prep Kit protocol v1.5 (Illumina)	miRNeasy Mini Kit (Qiagen)	2
SRR330917	3	GSE31037	Healthy skin / Healthy patient	23	F	R lower back	Illumina Genome Analyzer Iix - Small RNA Sample Prep Kit protocol v1.5 (Illumina)	miRNeasy Mini Kit (Qiagen)	1
SRR330918	3	GSE31037	Healthy skin / Healthy patient	39	F	L mid back	Illumina Genome Analyzer Iix - Small RNA Sample Prep Kit protocol v1.5 (Illumina)	miRNeasy Mini Kit (Qiagen)	2
SRR330919	3	GSE31037	Healthy skin / Healthy patient	38	F	L mid back	Illumina Genome Analyzer Iix - Small RNA Sample Prep Kit protocol v1.5 (Illumina)	miRNeasy Mini Kit (Qiagen)	2
SRR330920	3	GSE31037	Healthy skin / Healthy patient	40	F	UNK	Illumina Genome Analyzer Iix - Small RNA Sample Prep Kit protocol v1.5 (Illumina)	miRNeasy Mini Kit (Qiagen)	3
SRR330921	3	GSE31037	Healthy skin / Healthy patient	18	M	R mid back	Illumina Genome Analyzer Iix - Small RNA Sample Prep Kit protocol v1.5 (Illumina)	miRNeasy Mini Kit (Qiagen)	1
SRR330922	3	GSE31037	Healthy skin / Healthy patient	20	M	L mid back	Illumina Genome Analyzer Iix - Small RNA Sample Prep Kit protocol v1.5 (Illumina)	miRNeasy Mini Kit (Qiagen)	1
SRR330923	3	GSE31037	Healthy skin / Healthy patient	36	M	L mid back	Illumina Genome Analyzer Iix - Small RNA Sample Prep Kit protocol v1.5 (Illumina)	miRNeasy Mini Kit (Qiagen)	2
SRR3779176	4	GSE84193	Healthy Skin/ SCC patient	56	M	Left Medial Neck	Illumina HiSeq 2000 - Corresponding protocol for HiSeq platform)	Purelink RNA kit (Invitrogen)	4
SRR3779178	4	GSE84193	Healthy Skin/ SCC patient	78	M	Left anterior shoulder	Illumina HiSeq 2000 - Corresponding protocol	Purelink RNA kit (Invitrogen)	5
SRR3779181	4	GSE84193	Healthy Skin/ SCC patient	70	M	Left infraorbital cheek	Illumina HiSeq 2000 - Corresponding protocol	Purelink RNA kit (Invitrogen)	5
SRR3779184	4	GSE84193	Healthy Skin/ SCC patient	60	F	Left ulnar forearm	Illumina HiSeq 2000 - Corresponding protocol	Purelink RNA kit (Invitrogen)	4
SRR3779189	4	GSE84193	Healthy Skin/ SCC patient	75	M	Crown of scalp	Illumina HiSeq 2000 - Corresponding protocol	Purelink RNA kit (Invitrogen)	5
SRR3779192	4	GSE84193	Healthy Skin/ SCC patient	82	M	Left sternocleidomastoid	Illumina HiSeq 2000 - Corresponding protocol	Purelink RNA kit (Invitrogen)	5
SRR3779195	4	GSE84193	Healthy Skin/ SCC patient	83	M	Right temple	Illumina HiSeq 2000 - Corresponding protocol	Purelink RNA kit (Invitrogen)	5
SRR3779198	4	GSE84193	Healthy Skin/ SCC patient	79	M	Left temporal hairline	Illumina HiSeq 2000 - Corresponding protocol	Purelink RNA kit (Invitrogen)	5
